# Supplementary material for: De novo assembly of bacterial transcriptomes from RNA-seq data
Source: Genome Biol. 2015 Jan 13;16(1):1. doi: 10.1186/s13059-014-0572-2 (PMC4316799; doi:10.1186/s13059-014-0572-2)
Supplement: Additional file 1: — For the DNA-seq data set and the 12 RNA-seq data sets used in this study, the table provides details on the performance statistics for each of three assemblers when generating assemblies from each data set. [file 13059_2014_572_MOESM1_ESM.xlsx]

## Sheet: Supplementary Table 1
						SOAPdenovo2	SOAPdenovo2	SOAPdenovo2	SOAPdenovo2	SOAPdenovo2	SOAPdenovo2	SOAPdenovo2	Trinity	Trinity	Trinity	Trinity	Trinity	Trinity	Trinity	Rockhopper2	Rockhopper2	Rockhopper2	Rockhopper2	Rockhopper2	Rockhopper2	Rockhopper2	Rockhopper2
Organism	Type	Read Type	Length of Reads (bps)	Number of Reads	Number of Reference Genes	Total Assembled Bases	Specificity	Sensitivity	Contiguity	RMBT	Efficiency (min)	Accuracy	Total Assembled Bases	Specificity	Sensitivity	Contiguity	RMBT	Efficiency (min)	Accuracy	Total Assembled Bases	Specificity	Sensitivity	Contiguity	RMBT	Efficiency (min)	Accuracy	Parameters
Escherichia coli	DNA-seq	Single	100	67713365	-	4540751	0.975	0.481		0.985516	46	1	12259903	0.481	0.393		0.995833	338	0.996	8800572	0.974	0.896		0.991908	32	0.998	n26,w250,x250
Escherichia coli	RNA-seq	Single	100	34085732	4190	4473365	0.96	0.465	0.334	0.688493	23	1	11967109	0.116	0.261	0.249	0.898832	261	0.996	8227232	0.974	0.876	0.551	0.894361	16	0.999	n26
Acinetobacter oleivorans	RNA-seq	Paired	101	19140537	2934	2000773	0.857	0.332	0.229	0.604204	18	1	4857435	0.556	0.529	0.522	0.964797	108	0.994	3118425	0.965	0.926	0.827	0.962406	5	0.997	n26, b8, w8, x3, RF
Deinococcus gobiensis	RNA-seq	Paired	75	18676333	610	1085589	0.321	0.254	0.074	0.0523218	17	0.999	980013	0.302	0.211	0.067	0.66656	11	0.992	2569576	0.629	0.702	0.354	0.639735	4	0.997	n26, b5, w5, x2
Mycobacterium tuberculosis	RNA-seq	Paired	51	2364009	752	101214	0.827	0.049	0.012	0.0821486	1	0.996	3410282	0.305	0.174	0.164	0.718876	9	0.993	1740542	0.962	0.864	0.746	0.686408	1	0.994	n26, b5, w5, x2, RF
Streptococcus pyogenes	RNA-seq	Single	72	7049947	372	4788684	0.421	0.139	0.013	0.302573	2	0.997	1130696	0.315	0.298	0.22	0.733424	49	0.998	952713	0.838	0.561	0.196	0.833353	2	0.999	n26,b8,w8,x3
Bacillus subtilis	RNA-seq	Single	51	14010827	1917	842183	0.94	0.153	0.094	0.848762	2	0.999	3101235	0.729	0.536	0.535	0.986438	49	0.998	2532043	0.945	0.782	0.645	0.982732	1	0.999	n26,b8,w8,x3
Staphylococcus aureus	RNA-seq	Paired	101	9067797	1720	1052768	0.563	0.096	0.066	0.153821	9	0.996	8905328	0.262	0.213	0.197	0.76878	125	0.996	2835452	0.826	0.555	0.413	0.755911	4	0.998	n26,b8,w8,x3
Propionibacterium acnes	RNA-seq	Single	75	195541304	1777	850090	0.963	0.226	0.082	0.0105917	153	1	3908145	0.188	0.213	0.168	0.409752	2749	0.999	2361170	0.958	0.802	0.553	0.553503	147	1	n26, b5, w5, x2
Clostridium acetobutylicum	RNA-seq	Single	50	13256052	202	582398	0.08	0.117	0.01	0.0963406	3	0.996	977545	0.362	0.118	0.059	0.475072	9	0.996	1513388	0.812	0.442	0.178	0.924078	1	0.998	n26, b5, w5, x2
Pyrococcus abyssi	RNA-seq	Single	40	51342770	133	160276	0.932	0.23	0.038	0.0611252	4	0.998	497926	0.794	0.553	0.436	0.62534	56	0.998	1049746	0.667	0.783	0.459	0.664126	4	0.999	n26, b8, w8, x3
Methanobrevibacter smithii	RNA-seq	Single	36	32744832	211	84443	0.978	0.179	0.085	0.0808583	10	0.996	1050466	0.867	0.645	0.668	0.957523	22	0.998	1544377	0.764	0.846	0.73	0.969202	2	0.999	n26, b5, w5, x2
Schizosaccharomyces pombe	RNA-seq	Paired	68	4000000	3591	926308	0.378	0.079	0.026	0.430553	6	0.998	9364153	0.508	0.419	0.184	0.891417	56	0.997	6639517	0.684	0.551	0.231	0.829893	1	0.998	n26, b2, w2, x2, RF
